# Supplementary material for: A CTSA-based consultation service to advance research on special and underserved populations
Source: J Clin Transl Sci. 2020 Jan 16;4(4):271–8. doi: 10.1017/cts.2020.6 (PMC7681147; doi:10.1017/cts.2020.6)
Supplement: Supplementary file 1 [file S2059866120000060sup.zip]

Archive with 2 entries (2 files):
- S2059866120000060sup001.pdf
- S2059866120000060sup002.pdf
